# Supplementary material for: Global Diversification Rates of Ferns Across Spatial and Climatic Gradients
Source: Adv Sci (Weinh). 2025 Nov 5;13(3):e08106. doi: 10.1002/advs.202508106 (PMC12806278; doi:10.1002/advs.202508106)
Supplement: Supplementary file 2 — Supporting Information [file ADVS-13-e08106-s001.zip]

Archive with 2 entries (2 files):
- Data of quartile of diversification rate.xls
- Data used in analysis.xls
