# Supplementary material for: Global Diversification Rates of Ferns Across Spatial and Climatic Gradients
Source: Adv Sci (Weinh). 2025 Nov 5;13(3):e08106. doi: 10.1002/advs.202508106 (PMC12806278; doi:10.1002/advs.202508106)
Supplement: Supplementary file 2 — Supporting Information [file ADVS-13-e08106-s001.zip › Data of quartile of diversification rate.xls]

## Sheet: quartile (diversification rate)
Genus	quartile of diversification rate (see Figure 1)
Botrypus	1
Sahashia	1
Neoblechnum	1
Desmophlebium	1
Loxsoma	1
Loxsomopsis	1
Mesopteris	1
Leptolepia	1
Gymnogrammitis	1
Homalosorus	1
Baja	1
Maxonia	1
Ampelopteris	1
Todea	1
Blechnidium	1
Mickelopteris	1
Cheiloplecton	1
Japanobotrychum	1
Trichoneuron	1
Cosentinia	1
Gleichenella	1
Matteuccia	1
Onocleopsis	1
Icarus	1
Eupodium	1
Pleurosoriopsis	1
Ananthacorus	1
Scoliosorus	1
Cleistoblechnum	1
Blechnopsis	1
Culcita	1
Nesolindsaea	1
Onoclea	1
Christensenia	1
Anchistea	1
Telmatoblechnum	1
Malaifilix	1
Synammia	1
Lorinseria	1
Brainea	1
Draconopteris	1
Hypoderris	1
Thylacopteris	1
Dictymia	1
Psilotum	1
Thelypteris	1
Leucostegia	1
Cheiroglossa	1
Ophioderma	1
Adetogramma	1
Stromatopteris	1
Pentarhizidium	1
Sphenomeris	1
Claytosmunda	1
Regnellidium	1
Dracoglossum	1
Llavea	1
Lophosoria	1
Rheopteris	1
Calochlaena	1
Matonia	1
Phanerosorus	1
Rouxopteris	1
Acrostichum	1
Osmundastrum	1
Callistopteris	1
Metaxya	1
Hemidictyum	1
Monachosorum	1
Rhachidosorus	1
Didymochlaena	1
Calciphilopteris	1
Helminthostachys	1
Mankyua	1
Lonchitis	1
Cystodium	1
Lygodium	1
Equisetum	1
Dryopolystichum	1
Thyrsopteris	1
Pseudodiphasium	1
Phylloglossum	1
Anogramma	2
Cerosora	2
Plenasium	2
Orthiopteris	2
Saccoloma	2
Oenotrichia	2
Pseudathyrium	2
Diplaziopsis	2
Bommeria	2
Leptopteris	2
Struthiopteris	2
Polystichopsis	2
Lomaphlebia	2
Tryonia	2
Mildella	2
Arthrobotrya	2
Acystopteris	2
Ptisana	2
Chrysogrammitis	2
Parrisia	2
Hecistopteris	2
Spicantopsis	2
Plagiogyria	2
Polydictyum	2
Cheiropleuria	2
Dipteris	2
Bosmania	2
Tapeinidium	2
Actiniopteris	2
Onychium	2
Hovenkampia	2
Marattia	2
Hiya	2
Stenochlaena	2
Phlebodium	2
Angiopteris	2
Oreopteris	2
Osmolindsaea	2
Gastoniella	2
Salpichlaena	2
Pteridium	2
Coniogramme	2
Cryptogramma	2
Antrophyopsis	2
Tmesipteris	2
Osmunda	2
Hypodematium	2
Gleichenia	2
Stigmatopteris	2
Marsilea	2
Dicksonia	2
Diplopterygium	2
Vaginularia	2
Actinostachys	2
Schizaea	2
Pilularia	2
Arthropteris	2
Pleocnemia	2
Cyclopeltis	2
Ophioglossum	2
Oleandra	2
Anisocampium	2
Ceratopteris	2
Ephemeropteris	2
Azolla	2
Salvinia	2
Crepidomanes	2
Vandenboschia	2
Nephrolepis	2
Cephalomanes	2
Cibotium	2
Polyphlebium	2
Danaea	2
Didymoglossum	2
Trichomanes	2
Abrodictyum	2
Adiantum	2
Anemia	2
Hymenophyllum	2
Sadleria	2
Diphasium	2
Gymnocarpium	3
Paragymnopteris	3
Cyclodium	3
Olfersia	3
Astrolepis	3
Hemionitis	3
Notholaena	3
Phegopteris	3
Sceptridium	3
Botrychium	3
Trachypteris	3
Dicranopteris	3
Zealandia	3
Phanerophlebia	3
Dendroconche	3
Micropolypodium	3
Diploblechnum	3
Lomagramma	3
Rumohra	3
Cystopteris	3
Aspidotis	3
Galactodenia	3
Argyrochosma	3
Alsophila	3
Gymnosphaera	3
Pterozonium	3
Lastreopsis	3
Histiopteris	3
Blotiella	3
Steiropteris	3
Lomariocycas	3
Radiovittaria	3
Lomaria	3
Pentagramma	3
Leucotrichum	3
Metathelypteris	3
Pteridrys	3
Lomaridium	3
Macrothelypteris	3
Platycerium	3
Paesia	3
Myriopteris	3
Woodwardia	3
Teratophyllum	3
Coryphopteris	3
Goniophlebium	3
Campyloneurum	3
Niphidium	3
Terpsichore	3
Pityrogramma	3
Vittaria	3
Parapolystichum	3
Hypolepis	3
Microgramma	3
Polytaenium	3
Mickelia	3
Pyrrosia	3
Physematium	3
Woodsia	3
Arachniodes	3
Triplophyllum	3
Loxogramme	3
Jamesonia	3
Antrophyum	3
Bolbitis	3
Cyathea	3
Tectaria	3
Microlepia	3
Serpocaulon	3
Haplopteris	3
Odontosoria	3
Sphaeropteris	3
Lomariopsis	3
Ctenitis	3
Hymenasplenium	3
Asplenium	3
Sticherus	3
Davallia	3
Pteris	3
Deparia	3
Adenophorus	3
Huperzia	3
Phlegmariurus	3
Pronephrium	4
Lepisorus	4
Doodia	4
Pneumatopteris	4
Sphaerostephanos	4
Pseudocyclosorus	4
Trigonospora	4
Diplazium	4
Amblovenatum	4
Christella	4
Oceaniopteris	4
Austrogramme	4
Syngramma	4
Lindsaea	4
Plesioneuron	4
Taenitis	4
Stegnogramma	4
Chingia	4
Cornopteris	4
Pellaea	4
Pichisermollodes	4
Polybotrya	4
Dennstaedtia	4
Glaphyropteridopsis	4
Selliguea	4
Prosaptia	4
Archigrammitis	4
Aglaomorpha	4
Mesophlebion	4
Ormopteris	4
Lytoneuron	4
Cyclogramma	4
Cyclosorus	4
Meniscium	4
Doryopteris	4
Oeosporangium	4
Aleuritopteris	4
Cochlidium	4
Grammitis	4
Stenogrammitis	4
Lellingeria	4
Xiphopterella	4
Calymmodon	4
Adiantopsis	4
Lecanopteris	4
Cyrtomium	4
Austroblechnum	4
Blechnum	4
Melpomene	4
Oreogrammitis	4
Goniopteris	4
Parablechnum	4
Parathelypteris	4
Amauropelta	4
Cranfillia	4
Megalastrum	4
Polystichum	4
Gaga	4
Tomophyllum	4
Polypodium	4
Scleroglossum	4
Dasygrammitis	4
Mycopteris	4
Notogrammitis	4
Ctenopterella	4
Ceradenia	4
Enterosora	4
Cheilanthes	4
Leptochilus	4
Microsorum	4
Alansmia	4
Ascogrammitis	4
Moranopteris	4
Pecluma	4
Pleopeltis	4
Elaphoglossum	4
Dryopteris	4
Athyrium	4
Nannothelypteris	4
Acrosorus	4
Lemmaphyllum	4
Tricholepidium	4
Diphasiastrum	4
