# Supplementary material for: Global Diversification Rates of Ferns Across Spatial and Climatic Gradients
Source: Adv Sci (Weinh). 2025 Nov 5;13(3):e08106. doi: 10.1002/advs.202508106 (PMC12806278; doi:10.1002/advs.202508106)
Supplement: Supplementary file 2 — Supporting Information [file ADVS-13-e08106-s001.zip › Data used in analysis.xls]

## Sheet: data
ID	Longitudinal division	Whittaker.biome	SD_all	SD.old.clade	SD.Polypodiales	trop-temp	long	lat	lat_abs	tempAnomaly_Mean	precAnomaly_Mean	bio1	bio4	bio6	bio12	bio14	bio15	MDR_all	MDR_old	MDR_polypod
1	New World	9	12.4687	4.85792	7.61074	temp	-152.471	64.305	64.305	-9.48844	63.0734	-4.57322	1136.06	-21.515	1022.07	38.7384	59.7916	0.0554977	0.0366304	0.0675406
2	New World	9	8.6176	3.34152	5.27608	temp	-135.498	63.6358	63.6358	20.4002	58.1661	-5.58447	1274.77	-25.6855	677.468	20.7826	54.8228	0.0493962	0.0337535	0.0593033
3	New World	8	21.4181	7.69714	13.721	temp	-124.757	54.7541	54.7541	105.801	258.975	0.835969	848.872	-14.2018	1379.11	55.2856	37.3323	0.0604556	0.0348178	0.0748377
4	New World	5	18.3325	6.66636	11.6661	temp	-120.541	43.9403	43.9403	49.7129	23.3362	8.67559	711.245	-4.43444	910.532	16.1164	48.5225	0.0626225	0.0379553	0.0767181
5	New World	5	19.8411	7.82198	12.0191	temp	-120.431	47.3867	47.3867	91.013	218.59	8.37133	693.053	-4.52162	1225.17	25.9128	50.0624	0.0585073	0.0329779	0.0751217
6	New World	6	30.1227	6.41666	23.706	temp	-119.587	37.24	37.24	35.0443	-446.313	14.4824	661.947	1.17217	643.188	3.58336	76.1253	0.0727466	0.0324038	0.0836664
7	New World	9	7.66979	2.93737	4.73243	temp	-118.982	66.3311	66.3311	93.2541	10.84	-8.43018	1440.17	-30.0891	415.258	14.7515	55.9231	0.0500144	0.027442	0.0640248
8	New World	7	10.628	3.1151	7.51288	temp	-116.652	39.3583	39.3583	66.3083	-146.917	10.6724	924.95	-6.79398	245.351	8.87076	33.7914	0.0634761	0.0373843	0.0742947
9	New World	5	14.8069	5.99772	8.80915	temp	-114.654	44.3967	44.3967	82.2677	134.106	6.24315	880.708	-10.008	664.877	24.8167	35.4687	0.0587007	0.0340685	0.0754715
10	New World	5	13.7414	6.18362	7.55776	temp	-114.511	55.1685	55.1685	215.164	238.289	1.51001	1078.32	-17.4156	493.656	17.3583	59.8452	0.0531156	0.0396344	0.0641458
11	New World	7	13.1033	3.93098	9.17229	temp	-111.675	39.3252	39.3252	71.3527	-61.7291	9.47266	949.737	-8.3922	340.315	16.0823	27.496	0.06095	0.039222	0.0702619
12	New World	7	21.5774	4.75434	16.8231	temp	-111.658	34.2967	34.2967	83.5929	-266.241	16.3389	797.464	-0.0665718	324.553	6.43587	52.4129	0.0656014	0.0365097	0.073823
13	New World	3	50.6898	6.44817	44.2416	temp	-111.379	28.4912	28.4912	38.6495	-225.304	21.4229	513.895	8.7724	395.186	2.42839	93.426	0.0745902	0.0223179	0.0822088
14	New World	6	20.9643	7.34645	13.6178	temp	-109.624	47.0348	47.0348	170.513	205.685	5.81116	935.749	-11.156	479.144	17.9884	55.0919	0.0617428	0.0350568	0.0761392
15	New World	8	4.14511	1.21915	2.92596	temp	-108.538	52.8077	52.8077	-9.5437	231.298	3.40932	341.268	-1.61642	1979.51	81.7986	31.6944	0.0650101	0.0412335	0.074917
16	New World	6	10.7298	4.80993	5.91991	temp	-107.54	42.999	42.999	104.877	68.8197	5.47048	928.816	-11.2278	432.338	17.3469	44.876	0.0545441	0.0343285	0.0709692
17	New World	7	15.6408	4.183	11.4578	temp	-106.108	34.4231	34.4231	104.445	-181.706	12.4977	788.596	-3.64134	392.165	13.584	57.7458	0.0578441	0.0357636	0.0659052
18	New World	8	9.97553	4.81577	5.15975	temp	-105.89	54.4192	54.4192	268.854	295.71	0.682608	1228.1	-20.4439	468.424	16.0042	55.9673	0.0493716	0.0342912	0.0639319
19	New World	6	14.5444	4.60265	9.94172	temp	-105.534	38.9991	38.9991	94.5565	-96.3666	6.77972	883.801	-10.5126	504.753	20.531	43.4508	0.0593995	0.0418929	0.0675044
20	New World	2	93.9388	15.4881	78.4507	temp	-103.061	25.8523	25.8523	40.8229	-189.73	18.519	457.833	5.45195	565.226	10.0983	79.5904	0.0764135	0.0282543	0.0859213
21	New World	2	152.246	25.9182	126.328	trop	-100.702	18.8479	18.8479	23.5899	-68.5186	21.3496	173.358	12.4029	1229.83	7.70589	103.383	0.0784954	0.0282156	0.0888111
22	New World	6	7.03235	3.99133	3.04102	temp	-100.459	47.4475	47.4475	235.495	259.183	5.17135	1144.13	-15.2452	483.365	11.8876	64.0822	0.0382172	0.0257346	0.0546005
23	New World	6	10.9471	4.15235	6.79476	temp	-100.22	44.4376	44.4376	211.987	189.784	7.90223	1065.31	-10.8157	539.474	11.6175	59.6914	0.0495777	0.0277328	0.0629273
24	New World	6	6.41344	2.64083	3.77261	temp	-99.7921	41.5279	41.5279	191.691	21.7351	9.72603	982.136	-7.63785	634.879	12.0524	58.7474	0.042346	0.0178526	0.0594913
25	New World	6	21.2486	4.96944	16.2792	temp	-99.3574	31.4969	31.4969	131.378	-326.649	18.6768	711.416	4.11583	755.868	35.6972	37.3656	0.0724554	0.0243491	0.0871405
26	New World	6	115.528	21.9855	93.5421	trop	-98.5858	19.1311	19.1311	28.0737	-125.752	17.3546	188.552	7.46719	1036.31	13.0205	88.6175	0.076658	0.0274882	0.0882145
27	New World	6	9.38738	2.81621	6.57116	temp	-98.3693	38.4836	38.4836	187.377	-280.765	12.7427	949.345	-4.56898	769.512	18.8058	52.1846	0.0485948	0.0218468	0.0600583
28	New World	6	13.6934	3.99391	9.69948	temp	-97.5098	35.5844	35.5844	182.018	-431.999	15.7283	861.16	-0.536115	953.597	39.7889	36.7374	0.0502651	0.0246012	0.0608325
29	New World	8	8.60105	3.78446	4.81659	temp	-97.4301	54.9265	54.9265	288.302	367.978	-1.64089	1349.86	-24.4702	553.957	18.6295	54.8962	0.0439407	0.0277851	0.0566343
30	New World	2	136.843	25.5549	111.288	trop	-96.4054	19.3774	19.3774	28.9408	-160.84	23.7897	248.968	16.1859	1856.48	34.4569	74.4017	0.0766795	0.0291463	0.0875945
31	New World	5	18.4972	8.03413	10.4631	temp	-94.1991	46.3479	46.3479	243.306	434.875	5.58341	1138.58	-15.4117	741.94	17.9856	54.0293	0.0504706	0.0348964	0.0626468
32	New World	5	13.1728	4.64921	8.52354	temp	-93.4964	42.0786	42.0786	224.914	201.54	9.36731	1047.43	-10.3216	913.359	23.8361	48.4504	0.0482392	0.0256773	0.0605457
33	New World	5	15.2199	4.37572	10.8442	temp	-92.4905	38.3744	38.3744	229.249	-179.13	13.0978	911.223	-4.1053	1153.57	50.4691	29.8064	0.0511394	0.021108	0.0632573
34	New World	5	16.7366	5.05989	11.6767	temp	-92.4424	34.9008	34.9008	199.137	-521.918	16.3055	797.517	0.744486	1333.02	75.656	17.7219	0.0561489	0.0227185	0.0706355
35	New World	2	14.3813	4.53111	9.85023	temp	-92.0196	31.0758	31.0758	148.339	-569.807	19.4342	641.136	6.3758	1573.54	96.1313	16.3139	0.0765437	0.0280234	0.098863
36	New World	2	152.403	26.9821	125.42	trop	-90.5587	18.508	18.508	24.4739	-299.995	25.0855	174.644	18.3116	1594.04	32.7892	66.2299	0.0786272	0.0270326	0.0897269
37	New World	2	151.07	28.1892	122.881	trop	-90.3569	15.7023	15.7023	19.7485	-141.844	22.4662	139.005	16.1864	2214.36	41.1561	66.9216	0.0770501	0.0299187	0.0878622
38	New World	5	18.7391	6.88376	11.8554	temp	-89.7384	44.6422	44.6422	221.631	495.606	7.11932	1034.75	-12.1504	867.215	29.2242	40.6847	0.0518715	0.0306056	0.0644218
39	New World	5	13.7427	4.90809	8.83456	temp	-89.6733	32.7558	32.7558	154.919	-464.553	17.8856	704.287	3.62202	1491.32	90.5747	15.1103	0.0733743	0.0270403	0.0991155
40	New World	5	20.0904	6.7612	13.3292	temp	-89.1547	40.1211	40.1211	221.568	113.993	11.6805	951.124	-6.20974	1047.8	52.6648	26.0667	0.0492405	0.0251173	0.061477
41	New World	9	3.95694	2.05761	1.89933	temp	-88.9145	71.0487	71.0487	137.499	66.0517	-14.2674	386.879	11.6144	386.879	11.6144	61.7439	0.0391097	0.0205537	0.059212
42	New World	2	92.731	17.1552	75.5757	trop	-88.8656	13.7361	13.7361	18.5371	24.8763	25.6864	77.8952	19.8461	1604.17	1.87706	92.5537	0.0785729	0.029192	0.0897821
43	New World	2	78.4773	18.6412	59.836	trop	-88.6828	17.2185	17.2185	21.1658	-269.553	25.2206	157.27	19.7519	2161.64	51.5522	50.7594	0.0724757	0.0291236	0.0859816
44	New World	5	21.6438	6.43466	15.2092	temp	-86.8291	32.7939	32.7939	134.651	-246.842	17.6037	688.534	3.52172	1457.11	85.4623	15.9465	0.0730908	0.0267026	0.0927166
45	New World	2	135.054	27.3276	107.726	trop	-86.6202	14.8159	14.8159	19.1198	100.821	23.2212	127.357	17.3888	1836.59	37.0479	60.1053	0.0766032	0.0282351	0.0888731
46	New World	5	17.8672	5.16162	12.7055	temp	-86.3475	35.8511	35.8511	180.761	-238.442	14.8592	779.963	-0.466018	1388.78	78.7062	16.398	0.0540816	0.027186	0.0650079
47	New World	5	16.879	5.62633	11.2527	temp	-86.2854	39.9138	39.9138	222.275	146.523	11.6718	914.629	-5.62125	1120.84	63.3616	21.7443	0.0529095	0.0263124	0.0662081
48	New World	8	21.3865	6.96305	14.4235	temp	-85.8326	50.0731	50.0731	282.388	560.282	1.44638	1195.37	-20.2949	778.577	34.8519	37.0602	0.0569683	0.0344249	0.0679779
49	New World	5	46.673	16.1133	30.5597	temp	-85.7362	44.8805	44.8805	246.276	519.246	6.96614	968.232	-10.3386	889.59	43.5203	24.5724	0.0686397	0.0306256	0.0888057
50	New World	5	16.3424	4.38454	11.9578	temp	-85.2877	37.5275	37.5275	195.319	-87.2255	13.8262	823.77	-2.02006	1253.58	80.3614	15.0486	0.0582887	0.0261318	0.0700796
51	New World	2	2.35198	0.391996	1.95998	trop	-85.1414	15.4387	15.4387	19.7297	63.3649	26.1215	82.1308	24.2523	2123.78	32.6332	61.6752	0.0395238	0.011549	0.0451187
52	New World	2	126.477	26.2353	100.242	trop	-85.0347	12.8397	12.8397	20.8966	245.662	25.1961	85.9302	20.8109	2318.22	35.8996	66.7253	0.0754193	0.0304293	0.087194
53	New World	1	272.296	50.551	221.745	trop	-84.189	9.97048	9.97048	18.4795	534.347	22.8181	65.7546	18.9667	3723.59	96.2532	51.9867	0.0822466	0.0332621	0.0934135
54	New World	5	29.7115	7.52433	22.1871	temp	-83.4467	32.6541	32.6541	115.683	-138.106	17.7646	667.314	3.9091	1300.45	76.3038	20.0752	0.0657475	0.0241844	0.0798428
55	New World	5	19.7393	6.11918	13.6201	temp	-82.7073	40.4155	40.4155	224.137	193.582	11.0646	892.103	-5.70957	1051.29	61.5831	19.1488	0.052833	0.0263117	0.0647483
56	New World	2	33.2941	7.93638	25.3577	temp	-82.4841	28.6514	28.6514	59.124	181.803	21.4962	460.585	10.6646	1435.54	58.9835	46.5017	0.0737861	0.0274472	0.0882891
57	New World	5	18.345	5.29968	13.0454	temp	-80.9004	33.9176	33.9176	123.234	-182.571	17.2947	688.895	3.22749	1239.17	75.2714	21.3073	0.0746284	0.0249559	0.0948078
58	New World	2	8.04408	0.402204	7.64187	trop	-80.8291	19.4315	19.4315	24.4677	110.694	26.5646	116.451	24.3388	1407.37	32.5907	56.2891	0.103974	0.0117202	0.10883
59	New World	5	20.0166	5.21265	14.8039	temp	-80.612	38.6412	38.6412	196.8	-0.398587	11.3644	791.168	-4.50983	1227.82	80.4987	16.8834	0.0536838	0.0283637	0.0625993
60	New World	1	207.703	43.3057	164.398	trop	-80.109	8.50543	8.50543	15.1551	-174.847	24.5117	49.9337	21.4372	3259.8	56.7392	54.0455	0.0791879	0.0353364	0.0907393
61	New World	5	20.7523	6.26486	14.4875	temp	-79.3802	35.5496	35.5496	133.558	-176.053	15.2867	720.039	0.772	1298.3	82.8244	18.6592	0.0586631	0.0308407	0.0706944
62	New World	2	126.753	30.746	96.0069	trop	-79.0352	21.6201	21.6201	22.9246	261.07	25.2165	174.13	19.5005	1402.06	37.8684	56.3661	0.0769468	0.0309928	0.091694
63	New World	5	22.1261	6.17937	15.9468	temp	-78.8259	37.5218	37.5218	166.139	-125.727	13.4647	782.421	-1.86984	1148.84	75.0853	14.3319	0.0598276	0.0305635	0.0711674
64	New World	1	284.375	60.249	224.126	trop	-78.3932	-1.45291	1.45291	17.2166	229.006	20.3091	61.5071	16.0464	2552.3	116.894	47.3425	0.0814551	0.0376909	0.0932197
65	New World	5	21.2733	5.71228	15.561	temp	-77.8395	40.8984	40.8984	223.41	159.248	9.82878	866.992	-6.93248	1209.19	74.3821	14.976	0.0572344	0.0293557	0.0674683
66	New World	2	157.56	34.8758	122.684	trop	-77.3197	18.1513	18.1513	25.4883	522.663	24.8774	110.557	20.3493	1658.75	56.664	47.1394	0.0812119	0.0314117	0.0953974
67	New World	5	22.2315	5.89815	16.3333	temp	-77.0096	38.9116	38.9116	181.605	-69.2632	13.7891	850.156	-2.45	1085.89	71.2626	14.2013	0.0508674	0.0239534	0.0605863
68	New World	5	22.9128	6.35206	16.5607	temp	-76.7972	39.0468	39.0468	180.379	-50.5658	13.0385	830.871	-2.40045	1156.53	76.6073	12.6044	0.0558587	0.0309434	0.0654152
69	New World	2	10.2249	1.94759	8.27727	temp	-76.5004	24.1667	24.1667	24.2408	243.154	25.0942	198.2	21.4969	1090.41	37.374	51.1898	0.0828997	0.0251273	0.0964932
70	New World	5	25.8915	8.17627	17.7153	temp	-75.6946	42.9949	42.9949	244.393	396.809	7.975	914.923	-9.48079	1210.13	74.5031	15.0125	0.0579468	0.0291967	0.071216
71	New World	5	17.8139	5.66807	12.1459	temp	-75.5128	38.9981	38.9981	170.745	-57.4461	13.7412	810.097	-1.22824	1172.67	77.2657	11.8286	0.0531037	0.0277339	0.0649429
72	New World	5	22.1061	6.51549	15.5906	temp	-74.6626	40.1892	40.1892	204.161	50.8927	12.2887	843.975	-3.69751	1221.48	76.6178	12.0179	0.0542208	0.0276239	0.065336
73	New World	5	230.245	50.2382	180.007	trop	-74.3754	-9.16377	9.16377	21.27	158.811	18.457	73.5842	12.9836	1879.18	67.7991	56.1722	0.0790833	0.0383892	0.0904407
74	New World	1	284.052	67.71	216.342	trop	-73.0754	3.89994	3.89994	21.0398	502.869	23.6193	59.5844	19.6419	3111.66	112.894	39.7891	0.0788669	0.0378051	0.0917282
75	New World	5	25.3123	8.76193	16.5503	temp	-72.7276	41.6257	41.6257	254.335	253.764	10.3775	859.797	-6.36602	1345.71	94.0307	8.78858	0.0544957	0.0274337	0.0688226
76	New World	2	97.6205	20.0652	77.5553	trop	-72.6838	18.9389	18.9389	23.8321	580.044	24.4857	121.696	19.3492	1282.3	39.5031	46.1187	0.076022	0.0309228	0.0877241
77	New World	5	23.6755	7.28478	16.3908	temp	-72.6598	44.0825	44.0825	249.252	544.752	6.17782	971.689	-13.4807	1296.4	79.3009	16.6695	0.0563091	0.0307831	0.0676541
78	New World	4	16.0689	7.48665	8.58225	temp	-72.527	-48.2163	48.2163	52.8745	-25.9427	5.42189	297.555	-1.37113	3297.71	199.161	23.3545	0.06151	0.0266633	0.0919081
79	New World	5	21.5113	6.70782	14.8035	temp	-71.8091	42.2586	42.2586	262.852	355.792	9.45678	861.092	-7.39607	1302.36	91.2722	9.26266	0.0524224	0.0259787	0.0644047
80	New World	8	18.6087	6.31078	12.2979	temp	-71.755	53.3811	53.3811	257.594	539.401	-2.40053	1208.77	-24.5369	1016.42	47.8264	35.0159	0.0566618	0.036203	0.0671603
81	New World	5	19.8456	6.8433	13.0023	temp	-71.5793	43.69	43.69	258.005	543.779	6.69443	952.978	-12.4943	1323.43	84.6283	12.4482	0.0537627	0.0276608	0.0675006
82	New World	5	18.6277	5.82117	12.8066	temp	-71.5599	41.6839	41.6839	264.268	282.036	10.5242	819.611	-5.2473	1352.27	99.5949	9.87219	0.0516159	0.0267685	0.0629102
83	New World	5	16.6965	6.26118	10.4353	temp	-71.5036	-34.9679	34.9679	27.2161	-317.766	10.3213	408.907	1.0073	1382.18	22.8416	88.1527	0.0602703	0.0241606	0.0819361
84	New World	2	119.317	27.1078	92.2091	trop	-70.4854	18.8931	18.8931	24.0389	485.062	23.872	119.523	18.3869	1545.67	57.4419	40.5188	0.0773446	0.0322031	0.0906153
85	New World	7	5.72558	0.554089	5.17149	temp	-69.4377	-23.8691	23.8691	25.6471	-12.6724	11.2403	277.23	0.687341	147.514	2.4019	88.4495	0.0690588	0.011441	0.0752321
86	New World	5	16.8548	6.09209	10.7627	temp	-69.2276	45.3959	45.3959	252.614	683.633	5.56729	978.765	-13.9678	1253.99	75.3109	15.745	0.0523587	0.0300099	0.0650089
87	New World	6	13.4015	6.61591	6.78555	temp	-68.8304	-44.4296	44.4296	47.3788	-15.2691	9.71567	521.621	-1.58891	474.363	20.7394	33.9884	0.0570066	0.0260891	0.0871511
88	New World	3	2.75972	1.03489	1.72482	trop	-68.6928	12.1879	12.1879	21.7833	46.9917	26.4441	69.3499	24.8807	621.517	13.1012	68.1674	0.0480587	0.0227565	0.0632399
89	New World	2	107.162	25.4668	81.6954	trop	-66.4661	18.2209	18.2209	23.2651	505.876	24.9401	113.307	20.735	1897.78	74.7268	35.2342	0.0787391	0.031779	0.0933779
90	New World	5	17.4811	6.37547	11.1057	temp	-66.37	46.631	46.631	228.601	756.848	4.68005	980.782	-14.7889	1271.64	80.5508	13.1822	0.0554162	0.0346385	0.0673441
91	New World	6	40.5644	5.8911	34.6733	temp	-66.3612	-29.1496	29.1496	35.1254	-14.814	14.1974	482.636	1.89035	609.009	7.2636	81.9198	0.0908106	0.0300189	0.101139
92	New World	2	206.909	52.6921	154.217	trop	-66.169	7.11882	7.11882	19.2612	591.385	25.1322	75.0412	20.7205	2153.29	49.6454	59.5433	0.0751728	0.0365459	0.0883706
93	New World	2	222.663	41.0865	181.576	trop	-64.6705	-16.7151	16.7151	30.6184	6.14705	19.9123	175.495	11.7755	1390.01	22.9063	73.4964	0.0816057	0.0333892	0.092516
94	New World	3	26.0602	6.67395	19.3862	trop	-64.3491	11.0581	11.0581	27.4136	35.6091	25.5376	78.3828	23.8504	489.153	10.2005	54.814	0.0671699	0.0346699	0.0783585
95	New World	5	15.391	5.69256	9.69843	temp	-63.3023	45.1484	45.1484	247.374	782.238	6.39099	822.009	-9.19759	1584.36	104.626	15.0467	0.05376	0.0304629	0.0674344
96	New World	5	10.3235	4.2353	6.08824	temp	-63.2449	46.3962	46.3962	234.295	731.567	5.74313	897.518	-10.0506	1248.91	83.0588	13.4991	0.0546464	0.0273094	0.0736634
97	New World	8	7.87773	3.66406	4.21367	temp	-61.9585	54.2851	54.2851	196.114	318.078	-2.81679	1115.88	-23.3758	1205.87	67.5886	23.5772	0.0479213	0.0243283	0.068437
98	New World	6	55.3693	9.75162	45.6177	temp	-61.2582	-32.6023	32.6023	32.7942	-13.126	17.8747	479.278	7.09821	1020.03	29.2758	47.0347	0.0824114	0.0257655	0.0945205
99	New World	2	94.0152	24.8546	69.1606	trop	-61.2526	10.4684	10.4684	26.2045	-144.529	25.8095	53.8859	23.2491	2098.43	46.2433	47.0739	0.067643	0.0303385	0.0810494
100	New World	2	101.618	29.6195	71.9982	trop	-59.2507	-4.63062	4.63062	20.0792	805.279	25.7418	64.8739	21.4422	2316.87	60.4354	54.4901	0.0682706	0.0338299	0.0824392
101	New World	2	108.573	31.9331	76.6395	trop	-58.9742	4.79238	4.79238	27.4274	215.086	25.0922	61.752	21.1377	2268.94	85.3644	51.243	0.0667407	0.0331509	0.0807364
102	New World	2	57.4921	12.3197	45.1723	trop	-58.391	-23.2361	23.2361	29.1508	156.934	23.5618	327.564	14.4386	1307.28	39.287	47.533	0.0819904	0.0304923	0.0960354
103	New World	5	14.2582	5.14878	9.10938	temp	-56.0294	48.7165	48.7165	200.571	692.039	3.73926	799.653	-10.8521	1557.62	102.692	13.4742	0.0536622	0.0291795	0.0675003
104	New World	5	20.9522	4.95235	15.9999	temp	-56.0122	-32.7996	32.7996	24.531	214.531	17.4117	447.361	7.45716	1300.26	76.033	17.9116	0.0826754	0.0216269	0.101571
105	New World	2	66.2608	18.987	47.2738	trop	-55.9116	4.12671	4.12671	31.9365	101.88	25.7791	69.0745	21.7828	2109.63	65.688	48.4078	0.0603946	0.0309068	0.072238
106	New World	2	79.9188	21.591	58.3279	trop	-54.2944	-15.298	15.298	28.924	203.171	24.8074	120.263	17.7309	1691.45	10.9254	72.8029	0.0684408	0.0287712	0.0831252
107	New World	1	71.1044	17.2682	53.8362	trop	-53.2413	3.92438	3.92438	30.2449	334.26	25.6658	67.9722	21.5896	2639.52	57.5855	49.2008	0.0645055	0.032654	0.074722
108	New World	5	125.352	26.0788	99.2735	temp	-52.2618	-27.5681	27.5681	27.5432	252.783	18.9161	339.272	9.95541	1794.36	96.7599	20.9938	0.0799253	0.0304325	0.0929269
109	New World	2	161.924	35.0333	126.891	trop	-45.481	-19.7253	19.7253	35.5457	-30.9369	22.2989	184.034	14.1571	1390.77	19.2484	75.3867	0.0785822	0.0305337	0.0918479
110	New World	2	96.3039	22.6217	73.6821	trop	-41.7295	-8.63518	8.63518	32.2074	52.3876	25.7561	118.647	19.7458	1026.9	10.372	80.6547	0.0677389	0.029539	0.079467
111	New World	9	6.31444	2.52577	3.78866	temp	-41.391	74.719	74.719	121.731	311.182	-19.6932	920.502	-33.0377	425.637	19.6542	34.8682	0.0584389	0.0366221	0.0729835
112	Old World West	8	7.38135	3.59093	3.79042	temp	-18.6057	64.9976	64.9976	126.931	37.6473	1.18541	453.202	-7.61436	1661.84	85.5575	24.0203	0.0465024	0.02932	0.0627804
113	Old World West	3	3.22579	1.24069	1.9851	trop	-15.3856	13.4529	13.4529	26.997	-257.249	27.7657	173.968	18.7777	811.692	0.135887	139.482	0.0587476	0.0238165	0.0805795
114	Old World West	2	3.97256	1.10349	2.86907	trop	-14.9875	12.0162	12.0162	25.5302	-518.058	27.5062	144.507	19.6615	1499.89	0	128.343	0.0768654	0.0242115	0.0971169
115	Old World West	3	8.31382	2.64531	5.66851	trop	-14.4682	14.367	14.367	27.1689	-230.317	28.6219	227.181	18.1614	645.746	0	143.028	0.0690144	0.0257508	0.0892041
116	Old World West	1	27.7759	5.76093	22.015	trop	-11.7921	8.56035	8.56035	24.634	-3294.57	25.6299	130.352	20.9425	2632.49	8.5958	84.7813	0.0827983	0.0330148	0.0958258
117	Old World West	2	34.3274	5.93772	28.3897	trop	-10.9418	10.4385	10.4385	24.641	-1264.34	25.8134	169.345	18.1797	1789.41	2.62012	97.2335	0.075803	0.029911	0.0854014
118	Old World West	3	1.99455	1.3297	0.66485	trop	-10.3323	20.2599	20.2599	27.6024	-35.6124	27.3004	544.603	11.6138	91.1757	0.13896	124.861	0.0382941	0.0298366	0.0552092
119	Old World West	2	38.335	8.02828	30.3067	trop	-9.30785	6.44812	6.44812	24.6423	-3674.87	24.9435	78.6437	21.2986	2363.96	32.6338	58.5036	0.0771475	0.0293246	0.0898159
120	Old World West	6	13.1382	3.63827	9.49991	temp	-7.96237	39.692	39.692	23.6725	-428.08	15.0127	489.419	4.37252	921.861	11.4818	57.9817	0.0563258	0.0200693	0.0702112
121	Old World West	5	13.403	4.26458	9.1384	temp	-7.89657	53.4268	53.4268	103.018	74.9487	9.67695	351.918	2.71339	1322.64	81.377	19.0406	0.0577266	0.0180288	0.0762522
122	Old World West	3	11.0603	2.3191	8.74122	temp	-6.31755	31.8841	31.8841	15.8736	-388.223	17.9702	591.024	3.83048	307.733	4.20433	58.6	0.0603433	0.0264627	0.069332
123	Old World West	2	33.7752	7.44508	26.3302	trop	-5.55551	7.63172	7.63172	24.7852	-1420.58	26.204	120.603	20.3737	1305.96	11.8586	64.4687	0.0776382	0.0298386	0.0911539
124	Old World West	6	26.3447	5.6202	20.7245	temp	-3.55172	40.3942	40.3942	25.2587	-328.658	13.6356	596.786	1.40628	722.57	19.3838	42.8784	0.0691753	0.0209727	0.0822471
125	Old World West	3	5.08389	2.13195	2.95193	trop	-3.52435	17.3504	17.3504	26.657	-159.9	28.4357	493.824	13.0747	300.065	0.0116322	127.337	0.0774319	0.027871	0.113226
126	Old World West	5	21.8126	6.71157	15.101	temp	-2.66771	54.1326	54.1326	150.486	58.2867	9.05242	402.214	1.17284	1228.1	69.2767	20.8227	0.0580791	0.0199877	0.0750086
127	Old World West	3	4.78372	2.57585	2.20787	trop	-1.73983	12.2779	12.2779	22.5197	-251.91	28.4372	255.826	17.6724	772.339	0.0857538	117.655	0.0612945	0.0296632	0.0981976
128	Old World West	2	32.7231	8.92449	23.7986	trop	-1.20705	7.95964	7.95964	24.6208	-833.313	27.1564	150.94	21.3452	1235.98	9.63767	71.3451	0.0678406	0.0286021	0.0825551
129	Old World West	2	22.0735	4.20448	17.869	trop	0.975834	8.53493	8.53493	25.6904	-455.497	26.765	157.004	20.1742	1219.43	5.93142	78.33	0.0743014	0.0288152	0.0850041
130	Old World West	2	10.6612	3.15887	7.50231	trop	2.34326	9.64765	9.64765	25.5188	-272.29	27.3889	182.211	19.6638	1084.46	2.63583	92.6228	0.0669646	0.02646	0.0840192
131	Old World West	5	21.1093	5.58263	15.5267	temp	2.44973	46.6324	46.6324	55.1161	-97.8279	10.9846	561.244	0.338365	976.716	57.6517	18.9442	0.0590257	0.0244388	0.0714614
132	Old World West	3	7.69833	1.57109	6.12724	temp	2.63236	28.1634	28.1634	15.7347	-46.7701	23.2381	790.758	4.63118	78.0979	1.04043	64.0977	0.0570923	0.0236707	0.0656619
133	Old World West	6	12.1369	1.34854	10.7883	temp	2.90007	39.5594	39.5594	26.1662	-107.301	17.59	497.935	9.07595	583.802	7.10569	50.2162	0.0612031	0.0171531	0.0667094
134	Old World West	5	16.3664	4.42335	11.9431	temp	4.77315	50.5763	50.5763	101.702	-24.0295	9.78155	544.146	-0.112961	936.225	58.2338	12.4704	0.0586795	0.0208086	0.0727058
135	Old World West	6	12.078	4.39202	7.68603	temp	5.60098	52.2536	52.2536	133.837	-20.7319	10.0094	531.305	0.631554	877.583	45.1021	16.3	0.0565008	0.0192636	0.0777792
136	Old World West	1	67.9182	10.8441	57.0741	trop	7.97624	2.36941	2.36941	20.6494	10.6782	23.5054	93.1867	21.2994	3097.08	50.9326	59.1913	0.077004	0.0302734	0.0858828
137	Old World West	2	33.0627	7.38456	25.6781	trop	8.10532	9.59362	9.59362	25.2729	-355.419	26.8993	215.524	18.4164	1218.04	2.91607	103.788	0.0689935	0.0289343	0.0805895
138	Old World West	5	18.8386	4.98031	13.8583	temp	8.23459	46.8026	46.8026	56.8809	-127.443	4.94892	676.6	-8.75159	1631.74	92.6877	20.8613	0.0575248	0.0239482	0.0695914
139	Old World West	6	11.1804	2.28171	8.89866	temp	9.03003	40.0909	40.0909	27.7956	2.3387	15.3776	556.705	4.65368	663.56	7.83823	52.5608	0.0623918	0.0192069	0.0734649
140	Old World West	6	19.018	3.55002	15.468	temp	9.10531	42.1582	42.1582	31.4167	-53.1775	13.325	550.454	3.06904	994.6	16.4842	46.3676	0.0619218	0.0258899	0.0701914
141	Old World West	3	2.14076	0.658694	1.48206	trop	9.39765	17.4263	17.4263	21.5613	-25.0478	27.0561	550.238	10.0425	127.115	0	152.745	0.1035	0.0268834	0.137552
142	Old World West	3	6.54929	1.73363	4.81565	temp	9.56156	34.1112	34.1112	10.5035	-64.7596	19.9698	678.562	5.2517	240.408	2.29507	57.1024	0.054892	0.0225047	0.0665514
143	Old World West	6	9.28112	3.45344	5.82768	temp	10.0508	55.9623	55.9623	205.494	-60.0168	8.46145	560.895	-0.572188	785.994	38.5993	21.6719	0.0534097	0.0251765	0.0701405
144	Old World West	5	24.3096	7.20284	17.1067	temp	10.3923	51.1102	51.1102	111.763	0.972028	8.9529	632.837	-2.27779	837.826	49.1377	17.1073	0.0587947	0.0212052	0.0746218
145	Old World West	1	38.6707	7.96161	30.7091	trop	10.476	1.56792	1.56792	22.6886	49.2067	23.3759	67.8762	20.0197	2900.69	61.9941	54.2595	0.0659529	0.0286637	0.0756205
146	Old World West	2	36.0036	7.20072	28.8029	trop	11.7972	-0.590676	0.590676	21.8889	272.167	24.2384	73.9297	19.8848	2032.58	18.4614	60.3375	0.065452	0.0290443	0.0746127
147	Old World West	5	22.5957	5.55631	17.0394	temp	12.1551	43.5256	43.5256	44.2749	-72.9957	11.7966	668.171	-1.37124	1009.91	40.7403	32.6371	0.0634597	0.0256605	0.0757855
148	Old World West	2	1.30074	0.260148	1.04059	trop	12.4623	-5.04123	5.04123	21.7989	153.607	24.1891	161.876	17.932	1487.81	2.97156	74.4879	0.0306078	0.0243989	0.03216
149	Old World West	2	58.4056	10.2342	48.1714	trop	12.7433	5.6858	5.6858	27.6015	-121.152	24.2508	131.201	18.7291	1845.64	14.3983	74.6291	0.0759081	0.0281929	0.0860827
150	Old World West	8	14.1623	5.0839	9.07839	temp	14.0751	64.4479	64.4479	197.823	119.428	1.73661	694.368	-10.7159	1579.94	75.6177	29.9594	0.0559546	0.0277542	0.0717469
151	Old World West	5	18.0712	4.46704	13.6042	temp	14.1305	47.592	47.592	73.9429	-27.923	6.23819	714.275	-8.02777	1197.11	57.7992	34.3399	0.0616237	0.0238626	0.0740229
152	Old World West	6	11.776	2.49107	9.2849	temp	14.1465	37.566	37.566	28.8406	2.55711	15.9994	563.175	4.88705	680.922	8.70586	58.3573	0.0673579	0.0200676	0.0800455
153	Old World West	2	37.7487	6.50217	31.2465	trop	15.2243	-0.840075	0.840075	25.8011	335.461	24.4403	72.0777	20.0218	1714.27	33.602	49.0729	0.0760222	0.0305641	0.0854817
154	Old World West	5	12.213	4.248	7.96499	temp	16.7412	62.7877	62.7877	196.565	74.5947	3.00625	776.657	-10.0438	844.659	40.7842	31.4857	0.0544994	0.0269745	0.0691794
155	Old World West	6	15.4715	5.28774	10.1838	temp	16.9097	49.3512	49.3512	84.9691	52.9528	8.11687	727.148	-5.44927	739.777	38.372	30.6177	0.052953	0.0216607	0.0692009
156	Old World West	3	11.0065	3.38661	7.61988	trop	17.0719	-22.2355	22.2355	24.482	45.9908	21.1841	355.711	8.04052	268.886	0.352927	104.727	0.0904165	0.0285421	0.117916
157	Old World West	2	33.6419	8.04122	25.6006	trop	17.5718	-12.3358	12.3358	24.9186	126.978	21.9652	147.097	12.8108	1095.69	0.254547	93.1239	0.0772889	0.0307003	0.0920169
158	Old World West	3	2.4159	0.48318	1.93272	temp	18.0232	27.0441	27.0441	16.3542	-8.21189	22.0161	683.673	4.89158	31.383	0.00731551	94.7993	0.0500598	0.0173544	0.0582362
159	Old World West	9	1.25011	0.625057	0.625057	temp	18.3715	78.8294	78.8294	221.673	179.289	-8.94595	726.923	-20.3655	626.013	27.3234	26.832	0.0328393	0.00894908	0.0567295
160	Old World West	3	7.20787	2.78486	4.42301	trop	18.6646	15.3611	15.3611	25.5953	-69.2464	26.6668	440.205	12.5111	300.143	0	153.862	0.0593185	0.0265194	0.0799698
161	Old World West	5	14.9793	3.69859	11.2807	temp	18.7243	44.1602	44.1602	65.8242	51.1426	10.5315	737.847	-4.03555	1086.83	54.2634	23.0234	0.0577982	0.0246537	0.0686652
162	Old World West	6	11.1036	4.18659	6.91698	temp	19.4009	52.1247	52.1247	142.12	4.30484	8.29361	723.467	-4.36332	646.659	32.4338	32.3305	0.0499871	0.0245495	0.0653835
163	Old World West	6	12.0762	3.4216	8.65464	temp	19.4135	47.1665	47.1665	82.0834	69.2181	10.7889	793.306	-3.71634	621.409	32.1478	27.599	0.0571595	0.0210971	0.0714167
164	Old World West	5	11.6657	2.91642	8.74925	temp	20.0684	41.1425	41.1425	35.4403	-54.057	12.0334	677.954	-1.74482	1413.3	44.7186	40.457	0.058681	0.0242253	0.0701663
165	Old World West	2	21.0657	5.52544	15.5403	trop	20.4828	6.57145	6.57145	22.5596	236.754	25.5078	144.874	19.9575	1422.61	5.9703	77.7761	0.0720213	0.0308409	0.0868277
166	Old World West	6	7.74533	3.63062	4.11471	temp	21.4551	54.7063	54.7063	217.469	13.0878	7.76481	717.075	-4.2894	760.964	36.2532	26.6862	0.0448147	0.0236651	0.0634761
167	Old World West	3	37.7973	9.27751	28.5198	temp	22.534	-30.9022	30.9022	26.7229	51.5077	17.332	455.394	4.49972	374.901	10.6088	51.2154	0.0779649	0.0276513	0.0940289
168	Old World West	6	13.8061	3.35292	10.4532	temp	22.6746	39.3672	39.3672	33.8302	11.4809	13.972	672.316	1.03261	743.544	20.1237	50.4231	0.0604414	0.023057	0.0724326
169	Old World West	3	1.16198	0.464791	0.697187	trop	23.257	-17.9203	17.9203	32.8005	-16.7746	23.0034	321.941	10.0867	576.126	0.1	111.929	0.0583617	0.0205891	0.0835434
170	Old World West	2	58.8996	11.3087	47.5909	trop	23.6545	-2.87623	2.87623	23.3415	441.761	23.7844	71.6253	19.1248	1670.3	37.1527	50.0036	0.0777868	0.0300189	0.0891751
171	Old World West	3	8.67728	3.818	4.85928	trop	23.8151	-22.182	22.182	28.9574	8.7559	21.9361	420.611	7.29817	400.137	0.395762	95.4731	0.0582097	0.0290524	0.081119
172	Old World West	5	8.90668	3.97958	4.9271	temp	24.502	56.6718	56.6718	217.508	57.1411	6.52375	767.391	-6.60769	724.218	35.1436	28.0532	0.0502842	0.0236746	0.0717765
173	Old World West	6	10.9273	2.28711	8.6402	temp	24.9481	35.2438	35.2438	29.6851	134.526	16.7061	522.075	6.71578	741.087	1.44047	89.1629	0.0665387	0.0148385	0.0802241
174	Old World West	6	10.7898	2.79047	7.99935	temp	24.9692	45.8436	45.8436	87.6961	113.578	9.47716	808.299	-5.57667	693.973	33.4966	33.0525	0.0570524	0.0227168	0.06903
175	Old World West	6	10.1083	2.37843	7.72989	temp	25.2314	42.7614	42.7614	61.4198	50.1455	10.9226	773.682	-4.03827	672.806	39.2586	20.1409	0.0596137	0.0197421	0.0718819
176	Old World West	8	9.40964	3.07623	6.33341	temp	26.2588	64.4943	64.4943	196.462	298.039	2.19002	885.166	-12.3138	744.376	35.9171	31.908	0.0557705	0.028704	0.0689171
177	Old World West	6	8.00447	1.86771	6.13676	temp	26.7957	37.7792	37.7792	33.4183	101.107	17.0857	505.075	8.48125	618.63	0.80216	87.6091	0.0565952	0.0177431	0.0684198
178	Old World West	6	31.0916	8.21289	22.8788	temp	26.8643	-28.6101	28.6101	25.6401	65.5397	16.1253	484.41	1.69591	592.029	6.00356	65.9421	0.0776585	0.0268631	0.0958927
179	Old World West	6	7.08199	2.05606	5.02593	temp	27.2996	41.2612	41.2612	48.728	110.351	13.9296	704.85	1.05922	675.451	20.6454	39.9038	0.0565285	0.020538	0.0712519
180	Old World West	2	33.3551	8.50896	24.8462	trop	27.7979	-13.4531	13.4531	28.0029	54.9076	21.868	220.322	11.9253	1016.81	0.215348	111.355	0.0815137	0.0278313	0.0998981
181	Old World West	6	8.08653	3.38506	4.70147	temp	28.047	53.5402	53.5402	141.663	109.654	6.73529	838.494	-7.42115	672.674	35.6143	31.1194	0.0498533	0.0261289	0.0669349
182	Old World West	2	42.8882	11.0387	31.8495	temp	28.0783	-25.2657	25.2657	29.5414	9.9603	18.8942	400.318	5.56804	595.601	4.02988	79.9124	0.0817823	0.0275785	0.100569
183	Old World West	5	20.7364	4.45945	16.277	temp	28.2428	-29.581	29.581	23.4479	90.794	10.7258	454.83	-2.88913	944.753	11.5223	63.1201	0.0837248	0.0275791	0.0991072
184	Old World West	5	5.90439	2.74132	3.16307	temp	29.2588	57.2239	57.2239	175.562	153.076	5.8667	848.187	-8.77752	730.23	35.0692	30.9099	0.0458158	0.0259291	0.0630508
185	Old World West	3	2.34634	0.837979	1.50836	temp	29.5314	26.3578	26.3578	23.4696	-32.3259	22.6591	635.839	6.35861	10.9906	0	108.529	0.0356514	0.0322827	0.0375228
186	Old World West	2	52.0488	12.6992	39.3496	trop	29.8718	-19	19	37.4426	-43.5964	21.3285	299.868	9.80956	681.577	1.95036	103.855	0.0795787	0.028245	0.0961455
187	Old World West	2	43.0736	8.79513	34.2784	trop	29.8868	-3.3563	3.3563	20.6103	403.284	20.3283	61.1237	15.2234	1327.91	11.7355	59.2161	0.0768495	0.0291977	0.0890759
188	Old World West	6	42.496	8.18105	34.3149	trop	29.9172	-1.99799	1.99799	17.5696	403.698	19.1698	38.0692	14.1135	1226.28	15.8417	50.2052	0.0751589	0.0303263	0.0858474
189	Old World West	3	25.6316	4.53241	21.0992	trop	30.0871	13.8872	13.8872	34.7175	69.0379	26.9363	378.425	14.6818	416.012	1.06504	131.311	0.0811209	0.0299815	0.0921883
190	Old World West	6	44.3885	10.4444	33.9442	temp	30.7251	-28.7086	28.7086	24.1652	55.6065	17.8396	314.535	6.76988	890.79	17.584	62.0199	0.0803595	0.0283024	0.0963771
191	Old World West	6	9.51173	2.76705	6.74468	temp	31.1158	49.0658	49.0658	111.475	110.57	8.54715	880.102	-6.20021	609.142	34.3182	28.9918	0.0537071	0.0218564	0.066774
192	Old World West	2	28.1088	7.55867	20.5501	temp	31.4972	-26.5621	26.5621	29.197	-5.13046	19.4943	299.089	8.64306	826.429	10.2779	70.4906	0.0828508	0.0299899	0.102294
193	Old World West	5	8.51793	3.24493	5.27301	temp	31.74	59.9998	59.9998	185.048	273.404	4.45192	885.482	-10.1952	763.73	35.6448	29.5974	0.0558866	0.0260747	0.0742323
194	Old World West	2	53.121	8.54394	44.5771	trop	32.3862	1.28008	1.28008	17.4762	439.774	22.7797	83.0422	17.6391	1309.92	35.7558	46.0444	0.0799302	0.0294296	0.08965
195	Old World West	5	6.10977	2.73886	3.37091	temp	32.5566	58.2804	58.2804	167.016	239.03	5.07256	893.252	-9.8916	731.816	35.7853	28.7252	0.0502109	0.0218315	0.0732692
196	Old World West	5	5.11318	2.34354	2.76964	temp	33.0127	54.9283	54.9283	138.559	195.723	5.52696	891.068	-9.59269	709.92	35.4537	31.2097	0.0438189	0.0241737	0.0604418
197	Old World West	8	8.39745	3.05362	5.34383	temp	33.148	63.5415	63.5415	154.143	354.425	2.20948	916.915	-12.4101	740.576	35.1581	32.3159	0.0521303	0.0294041	0.0651168
198	Old World West	2	6.30272	1.76476	4.53796	temp	33.2187	35.043	35.043	26.964	70.8737	18.9592	609.143	7.84296	532.104	2.2549	89.0173	0.0481995	0.0157224	0.0608294
199	Old World West	5	5.73316	3.08709	2.64608	temp	33.4063	52.9103	52.9103	128.372	178.145	6.37622	907.433	-8.85429	674.721	36.4414	27.9316	0.0346875	0.0180941	0.0540465
200	Old World West	3	1.4726	0.420742	1.05186	temp	33.768	29.7045	29.7045	24.8142	-32.7135	19.4861	567.405	5.8375	35.9521	0	90.3116	0.0431721	0.0215571	0.0518181
201	Old World West	2	46.7105	10.4458	36.2647	trop	34.307	-13.2151	13.2151	38.6519	-50.4992	21.9887	212.311	13.9072	1155.82	5.25078	106.327	0.0817857	0.0283915	0.0971655
202	Old World West	6	9.98025	2.26824	7.71201	temp	34.3248	45.2748	45.2748	72.6535	104.757	11.3785	806.843	-2.00896	538.183	34.5927	17.1607	0.060451	0.0172395	0.0731603
203	Old World West	8	7.56259	2.52086	5.04173	temp	34.5723	67.8062	67.8062	171.744	282.761	-0.349068	852.875	-14.11	751.793	35.741	33.8941	0.0542675	0.0266175	0.0680925
204	Old World West	5	7.91557	3.65334	4.26223	temp	34.7485	57.0634	57.0634	150.749	238.311	4.854	912.217	-10.5974	709.502	32.5474	32.1904	0.0503224	0.0249402	0.0720786
205	Old World West	2	75.8315	15.2333	60.5983	trop	34.8234	-6.2702	6.2702	29.5725	131.345	22.5075	124.633	15.4637	987.975	5.88403	87.3365	0.0814319	0.029952	0.0944088
206	Old World West	6	16.1602	3.06194	13.0983	temp	35.4359	38.9889	38.9889	45.3406	92.3734	10.9521	818.481	-5.34499	742.763	16.9656	50.8399	0.0638675	0.0196493	0.0742043
207	Old World West	5	6.94701	2.91326	4.03375	temp	35.465	54.3555	54.3555	136.017	199.919	5.39247	927.94	-10.4487	683.832	35.2827	29.3999	0.0514465	0.0228953	0.0720668
208	Old World West	2	41.047	11.025	30.022	trop	35.5522	-17.2602	17.2602	39.8946	-170.246	23.737	227.146	14.9353	990.243	8.1751	97.225	0.0746993	0.0289146	0.0915129
209	Old World West	6	5.78806	2.67141	3.11665	temp	36.1273	51.7025	51.7025	125.573	162.855	6.59573	954.01	-9.43106	650.598	37.6986	22.6597	0.0433276	0.0203641	0.0630107
210	Old World West	3	4.54086	1.382	3.15886	temp	36.3762	31.3079	31.3079	25.0446	-64.9167	19.0699	683.072	3.74151	183.466	0.120444	94.1341	0.0461412	0.0220992	0.0566596
211	Old World West	5	5.24341	2.27974	2.96367	temp	36.4848	52.7924	52.7924	129.342	184.526	5.98848	954.618	-10.1033	659.375	34.5889	26.7688	0.0448156	0.0226471	0.0618683
212	Old World West	6	4.26672	2.24564	2.02108	temp	37.5453	50.671	50.671	121.884	132.022	7.1959	971.864	-8.94413	603.396	35.7209	20.4017	0.0377996	0.0210666	0.0563917
213	Old World West	5	5.67415	2.49663	3.17752	temp	37.584	53.8791	53.8791	134.505	194.978	5.27772	965.15	-10.9934	646.916	30.2354	29.4586	0.0422913	0.0205883	0.0593437
214	Old World West	5	7.05204	3.20547	3.84657	temp	37.6673	55.6421	55.6421	142.532	232.86	5.14072	952.223	-10.9645	681.625	32.0543	30.7174	0.0500297	0.0224622	0.0730025
215	Old World West	3	52.56	10.5814	41.9786	trop	37.8579	0.52978	0.52978	28.9707	23.0271	25.0521	102.864	18.7118	678.455	13.6953	80.5399	0.0810681	0.0287066	0.0942666
216	Old World West	3	6.79621	1.51027	5.28594	temp	38.3726	34.9574	34.9574	35.0226	-52.581	18.1886	824.446	1.98758	319.325	0.359916	80.8182	0.0550725	0.019279	0.0652993
217	Old World West	3	6.68908	0.983688	5.70539	trop	38.8529	15.3588	15.3588	43.2506	55.1812	26.6049	273.438	16.8809	321.955	3.2066	98.5294	0.0676963	0.0292327	0.074328
218	Old World West	5	5.49028	2.63533	2.85494	temp	39.1679	57.8621	57.8621	157.73	275.464	4.15154	972.277	-11.4772	663.678	32.0172	30.3897	0.0402933	0.0184658	0.0604418
219	Old World West	6	5.01303	2.05078	2.96224	temp	39.1872	52.6345	52.6345	128.829	170.8	6.08834	1001.53	-10.6524	595.104	30.375	26.8104	0.0392866	0.0208764	0.052032
220	Old World West	6	10.1463	2.43512	7.71122	temp	39.4962	45.2611	45.2611	63.2648	186.288	10.8486	853.834	-4.13021	885.671	53.773	21.1539	0.0578239	0.0209198	0.0694778
221	Old World West	2	34.8638	6.60925	28.2545	trop	39.616	8.62614	8.62614	32.883	39.7843	23.1111	146.239	15.628	917.823	10.2143	92.8219	0.0799164	0.0280511	0.0920486
222	Old World West	5	7.68024	1.79206	5.88818	temp	39.9872	44.5813	44.5813	53.5668	208.48	9.8678	809.546	-5.2165	1210.46	73.9325	19.4621	0.0566604	0.0188168	0.068178
223	Old World West	6	4.4551	2.33363	2.12148	temp	40.31	50.9598	50.9598	120.964	140.873	7.21206	1016.19	-9.66725	558.11	31.0101	23.0464	0.0353784	0.0214018	0.0507526
224	Old World West	5	6.19453	2.51653	3.678	temp	40.5234	59.9709	59.9709	170.866	308.313	2.88003	986.511	-13.3301	685.532	34.4538	30.0818	0.0462194	0.0218315	0.0629059
225	Old World West	6	5.43671	2.17469	3.26203	temp	40.6544	54.3069	54.3069	136.038	212.55	5.70767	1007.26	-11.1036	605.471	29.4669	27.6542	0.0513834	0.0226471	0.070541
226	Old World West	5	5.82477	2.46433	3.36044	temp	40.692	55.9948	55.9948	145.941	259.363	4.96329	991.319	-11.0659	648.664	31.5399	29.2802	0.0494072	0.0205883	0.070541
227	Old World West	6	1.59859	0.999122	0.599473	temp	41.3397	47.7371	47.7371	103.866	138.87	9.41056	1000.29	-7.0207	524.507	32.6167	18.4532	0.0326589	0.0148759	0.0622973
228	Old World West	6	4.8521	2.42605	2.42605	temp	41.6372	52.6575	52.6575	126.37	175.612	5.98169	1037.17	-11.1671	563.019	29.1381	25.2939	0.0361915	0.0214018	0.0509813
229	Old World West	5	4.34344	2.05742	2.28602	temp	41.7266	56.9992	56.9992	153.319	286.022	4.4168	1001.18	-11.8385	634.785	31.6874	28.5526	0.0374325	0.0226324	0.0507526
230	Old World West	5	11.7264	2.15382	9.57253	temp	41.8457	43.753	43.753	51.4693	177.16	3.87538	775.241	-11.2607	1347.66	63.2396	40.154	0.0539229	0.0148679	0.0627103
231	Old World West	3	3.23243	0.230888	3.00154	trop	42.5779	11.7498	11.7498	32.9022	-68.592	28.1502	363.611	18.815	197.16	3.43103	74.2877	0.0532905	0.0247535	0.0554856
232	Old World West	8	6.1991	2.55257	3.64653	temp	43.1426	63.4265	63.4265	180.786	334.899	1.1555	1006.27	-15.5534	717.289	34.8786	29.9982	0.0487846	0.0285212	0.062969
233	Old World West	6	7.04254	2.07134	4.97121	temp	43.4001	44.9278	44.9278	77.2772	111.12	10.7459	944.846	-5.19907	506.953	23.8752	33.7739	0.055264	0.0172395	0.0711076
234	Old World West	5	8.35466	1.47435	6.88031	temp	43.5266	43.4355	43.4355	58.2135	144.704	5.21286	846.744	-10.8876	1184.41	41.6045	46.3373	0.0565532	0.0178274	0.0648515
235	Old World West	3	3.54625	0.886562	2.65968	temp	43.7722	33.048	33.048	34.1084	-38.1359	22.5191	951.223	3.45879	233.574	0.070834	85.6347	0.0773191	0.0199191	0.0964524
236	Old World West	5	5.43944	2.3013	3.13814	temp	43.8181	58.4529	58.4529	162.946	313.152	3.39819	1017.43	-13.4775	657.291	32.5134	31.3452	0.0460246	0.019331	0.0656
237	Old World West	6	3.56275	1.97931	1.58344	temp	44.1847	49.5996	49.5996	115.137	103.065	7.97216	1097.28	-9.82954	434.643	27.182	17.4787	0.0318394	0.0198417	0.0468366
238	Old World West	5	3.37502	0.519234	2.85579	temp	44.3253	43.0539	43.0539	57.9789	150.882	5.92568	816.313	-9.36471	1392.28	53.7193	45.7854	0.0718342	0.0355839	0.0784252
239	Old World West	6	6.1105	3.16841	2.94209	temp	44.4778	54.3586	54.3586	132.591	225.37	4.89193	1048.44	-12.2296	558.979	28.3885	30.0573	0.0422131	0.0218991	0.0640897
240	Old World West	3	4.45074	0.63582	3.81492	temp	44.5851	24.0234	24.0234	30.3639	-38.9995	25.454	712.232	7.55622	88.8311	0.263425	101.062	0.0655198	0.0198969	0.0731236
241	Old World West	5	6.35926	2.46165	3.89761	temp	44.6457	56.2794	56.2794	146.836	273.379	4.58256	1037.88	-12.4544	627.229	32.1955	28.5593	0.0472124	0.0196183	0.0646402
242	Old World West	6	5.18144	2.37483	2.80661	temp	44.6598	53.1866	53.1866	124.074	195.825	5.01243	1063.68	-12.1201	581.246	31.569	23.6668	0.0497223	0.0214018	0.0736857
243	Old World West	5	15.1848	3.41658	11.7682	temp	45.5831	41.0142	41.0142	52.7906	104.733	9.34046	827.186	-6.61688	945.165	45.8215	34.2638	0.0591626	0.019254	0.0707489
244	Old World West	6	9.09004	2.87054	6.2195	temp	45.7992	43.2687	43.2687	63.2361	96.1345	9.35477	886.446	-6.70025	766.685	26.8251	42.9172	0.0532606	0.0179591	0.0695536
245	Old World West	3	6.71991	1.20614	5.51377	trop	45.8626	6.06371	6.06371	30.9508	18.3933	26.3945	157.133	19.1253	321.951	1.48643	101.194	0.0604702	0.018968	0.0695489
246	Old World West	2	127.142	30.3133	96.8292	trop	46.706	-19.3735	19.3735	29.1613	-759.262	22.3897	204.421	14.3161	1632.94	25.8095	94.4853	0.0792111	0.0362211	0.0926695
247	Old World West	6	4.99653	2.59819	2.39833	temp	46.8306	51.5904	51.5904	116.397	136.144	6.15037	1146.45	-12.2189	468.706	28.8467	17.5204	0.0366689	0.0192057	0.0555874
248	Old World West	6	9.58686	2.5565	7.03037	temp	46.8739	43.0356	43.0356	62.7816	68.812	8.17767	868.865	-7.29491	646.635	23.1883	37.2586	0.051411	0.0172133	0.0638465
249	Old World West	6	6.799	3.04783	3.75117	temp	47.1025	55.5074	55.5074	133.702	245.041	4.45147	1078.9	-13.0383	528.431	26.299	31.615	0.0456158	0.0187976	0.0674056
250	Old World West	3	8.71387	0.889171	7.8247	trop	47.5688	15.8369	15.8369	32.8188	-71.2911	25.3022	409.177	12.1867	163.395	1.81186	85.631	0.0688651	0.0208682	0.0743193
251	Old World West	5	6.17623	2.74499	3.43124	temp	47.943	56.6015	56.6015	139.876	283.037	3.99749	1080.78	-13.4781	580.638	29.9302	29.133	0.0481598	0.0196183	0.0709929
252	Old World West	6	5.47486	2.62793	2.84693	temp	47.9631	53.9047	53.9047	121.437	211.827	4.81213	1104.14	-12.885	534.949	27.5691	28.5623	0.04582	0.0203641	0.0693178
253	Old World West	8	5.90775	2.75695	3.1508	temp	49.846	58.6993	58.6993	149.973	339.362	2.56624	1074.53	-15.0866	684.302	31.8118	30.4007	0.0471235	0.0257041	0.0658655
254	Old World West	6	5.92294	2.32687	3.59607	temp	50.4709	53.2882	53.2882	113.957	199.491	4.96563	1158.49	-13.482	518.181	28.6818	20.7608	0.0499272	0.0173414	0.0710122
255	Old World West	5	5.58077	2.27365	3.30712	temp	50.9367	55.3809	55.3809	123.009	265.352	4.00132	1125.39	-13.952	536.992	25.4322	30.4284	0.0504957	0.0214018	0.0704977
256	Old World West	5	6.06153	2.81428	3.24725	temp	52.8113	57.1897	57.1897	130.878	328.875	2.81914	1113.91	-15.2984	620.514	27.4826	31.845	0.0487033	0.0228953	0.0710702
257	Old World West	3	1.22051	0.406836	0.813672	temp	53.8745	24.1205	24.1205	40.2677	-43.7238	27.4294	632.349	12.4698	80.5749	0.0562587	119.264	0.0338164	0.0168513	0.042299
258	Old World West	3	10.1442	1.77121	8.373	temp	54.3014	32.5648	32.5648	41.4855	-32.8972	17.5587	883.037	-1.14876	313.938	2.63932	91.3216	0.0680235	0.02216	0.0777254
259	Old World West	8	7.11663	2.31291	4.80373	temp	54.7721	64.1311	64.1311	169.126	313.529	-1.461	1112.32	-19.6262	846.188	40.9038	30.5758	0.0516226	0.0247134	0.0645789
260	Old World West	6	5.88689	2.74721	3.13967	temp	55.6332	52	52	106.47	144.584	4.56587	1237.15	-15.1262	423.196	25.4855	19.4246	0.0383441	0.0198953	0.0544869
261	Old World West	3	3.09672	0.36432	2.7324	trop	56.1101	20.6024	20.6024	35.395	-3.47575	27.6733	500.185	13.1613	68.1748	0.408817	95.5836	0.0438099	0.0168513	0.0474044
262	Old World West	9	3.49544	1.65573	1.8397	temp	56.2395	71.4094	71.4094	216.468	202.135	-6.79323	953.668	-21.7696	634.655	31.7535	29.5032	0.0423944	0.0207868	0.0618412
263	Old World West	8	8.44825	2.68808	5.76017	temp	56.2406	59.1507	59.1507	136.138	378.457	1.28329	1117.96	-17.1156	806.459	36.0817	29.8228	0.0513558	0.0247163	0.0637875
264	Old World West	5	7.75307	2.71357	5.0395	temp	56.5283	54.282	54.282	111.14	235.137	3.08072	1157.23	-15.698	612.403	30.8228	27.1428	0.0502027	0.0218991	0.0654431
265	Old World West	3	3.52505	1.23377	2.29128	temp	59.3835	39.1222	39.1222	44.2351	-13.2212	16.2587	1034.07	-2.18229	160.307	1.76825	71.1688	0.0535433	0.0266525	0.068023
266	Old World West	5	8.68852	3.03088	5.65764	temp	60.4132	54.4751	54.4751	101.797	191.495	2.79317	1192.49	-17.0047	498.467	21.2778	42.6631	0.0485112	0.0210358	0.0632302
267	Old World West	8	6.99748	2.08033	4.91714	temp	61.5617	58.6148	58.6148	126.318	285.134	1.2887	1175.2	-18.7527	583.856	21.194	46.3032	0.0509772	0.0178942	0.0649738
268	Old World West	9	3.87551	1.84548	2.03003	temp	62.9044	67.3166	67.3166	12.0596	-19.4824	-9.70857	542.975	21.9924	542.975	21.9924	44.6746	0.0421059	0.0283147	0.0546434
269	Old World West	7	3.53986	1.41594	2.12392	temp	63.1695	41.7504	41.7504	61.0756	-20.2665	13.074	1095	-6.07901	226.012	3.0833	60.2346	0.0489569	0.0244396	0.0653018
270	Old World West	6	4.14064	2.07032	2.07032	temp	65.0164	55.4616	55.4616	99.647	162.501	2.70056	1247.55	-17.797	417.728	14.1901	48.1638	0.0394036	0.0187888	0.0600185
271	Old World West	6	10.5037	1.72192	8.78178	temp	66.0265	33.8389	33.8389	43.5688	-73.2791	11.9848	926.067	-7.70781	449.921	4.92552	90.5265	0.0729099	0.0263847	0.0820325
272	Old World West	7	9.01305	2.48636	6.52669	temp	67.3013	48.16	48.16	76.8686	52.9898	6.52714	1256.34	-14.1354	275.356	11.827	33.2704	0.0531244	0.0227729	0.0646869
273	Old World West	3	24.405	2.71167	21.6934	temp	68.7892	29.3566	29.3566	30.5524	-82.8187	22.5869	720.536	4.73431	379.444	6.03075	95.0336	0.086	0.0202214	0.0942224
274	Old World West	8	5.16763	2.10533	3.0623	temp	69.3806	57.7909	57.7909	107.724	222.418	1.06483	1249.64	-19.4228	502.851	17.7468	45.4706	0.0446642	0.019331	0.0620807
275	Old World West	8	5.23639	1.57092	3.66547	temp	70.4654	61.8595	61.8595	119.911	284.225	-1.93077	1293.08	-22.8078	629.116	25.4314	38.4701	0.0513009	0.0208764	0.06434
276	Old World West	8	5.82132	1.55235	4.26897	temp	71.0422	38.5278	38.5278	40.3991	-67.1275	-0.24784	913.964	-18.6993	646.479	12.1967	55.6606	0.057766	0.0244396	0.0698846
277	Old World West	6	4.28047	2.3348	1.94567	temp	73.4214	56.0549	56.0549	91.7352	180.044	1.36422	1286.34	-19.5051	428.745	15.3833	44.5013	0.0393996	0.0184658	0.0645201
278	Old World West	9	3.74502	1.70228	2.04274	temp	74.3771	67.2768	67.2768	130.871	216.308	-7.01274	1303.35	-26.7199	585.896	27.6798	34.6064	0.0449474	0.0250106	0.0615613
279	Old World East	8	5.28289	1.13205	4.15084	temp	74.5555	41.4649	41.4649	35.73	-21.3335	0.132707	891.732	-17.7586	721.697	23.0664	50.739	0.0589898	0.0204614	0.0694976
280	Old World East	8	74.7996	7.49825	67.3014	temp	76.6732	33.3216	33.3216	35.7364	-138.525	0.112658	825.04	-17.3891	1237.78	25.0701	62.4546	0.0909681	0.0283733	0.097942
281	Old World East	2	157.942	17.7393	140.202	trop	78.385	21.7268	21.7268	23.7625	-14.0676	25.8747	428.75	12.7945	1143.74	5.33496	116.404	0.0989932	0.0288929	0.107863
282	Old World East	6	6.49463	2.29222	4.20241	temp	79.846	55.2215	55.2215	80.0898	190.398	1.30493	1288.15	-20.0056	432.168	16.0123	42.8039	0.0469686	0.0196183	0.061887
283	Old World East	2	74.0443	11.8222	62.2221	trop	80.7043	7.61236	7.61236	16.2231	417.467	26.4846	127.491	21.2251	1712.9	54.9769	60.9749	0.0981283	0.0300512	0.111063
284	Old World East	8	5.25552	2.53715	2.71837	temp	82.3326	58.3585	58.3585	79.6212	252.662	-0.422933	1294.93	-21.898	577.024	21.3665	40.7361	0.0444848	0.0218991	0.0655647
285	Old World East	5	7.63303	2.48073	5.15229	temp	82.6999	52.611	52.611	66.121	175.014	2.66392	1256.53	-18.877	526.665	21.8079	38.4043	0.0529263	0.0195216	0.06901
286	Old World East	5	115.134	11.4166	103.717	temp	83.9385	28.253	28.253	27.2592	71.3445	12.6731	568.298	-2.65124	2170.64	14.8747	103.645	0.0992339	0.0328881	0.106537
287	Old World East	7	10.3015	2.25346	8.04808	temp	85.251	41.1232	41.1232	32.1673	17.8079	5.22741	1141.43	-17.0879	237.423	4.58296	78.3152	0.061884	0.0191453	0.0738508
288	Old World East	8	11.1082	2.62557	8.4826	temp	87.029	50.666	50.666	49.7704	144.663	-3.57792	1146.85	-23.6898	710.659	15.6546	67.1358	0.0587036	0.0177338	0.0713847
289	Old World East	8	7.33219	2.24039	5.0918	temp	87.4151	54.5735	54.5735	64.0787	241.6	1.07278	1190.75	-19.5044	1003.31	42.128	34.703	0.0514129	0.0164858	0.0667808
290	Old World East	8	93.9792	8.91894	85.0602	temp	88.1184	31.7123	31.7123	30.5771	43.2096	-3.9994	815.043	-23.1938	662.191	5.04523	109.566	0.0932901	0.0300466	0.0999214
291	Old World East	8	8.95119	2.03436	6.91683	temp	90.2436	53.3356	53.3356	55.4522	210.315	-0.391855	1183.99	-21.4333	836.406	21.582	61.514	0.0581293	0.0133811	0.0712906
292	Old World East	1	43.1685	8.36146	34.807	temp	90.2709	23.833	23.833	21.8617	88.0223	25.255	360.425	12.8036	2513.26	9.58258	88.1717	0.108436	0.0277434	0.12782
293	Old World East	1	21.995	5.565	16.43	trop	92.7813	12.28	12.28	11.607	102.999	26.8463	68.88	24.5462	2922.49	15.3175	76.5023	0.0751226	0.0302369	0.0903258
294	Old World East	1	108.145	14.7123	93.4324	temp	92.8519	25.4827	25.4827	27.7486	-122.671	22.2074	385.505	9.91445	2898.11	14.0271	82.7033	0.0996143	0.0279362	0.110901
295	Old World East	4	132.779	13.2779	119.501	temp	92.9109	27.7971	27.7971	29.4998	9.72446	11.1403	506.314	-1.95346	3509.13	36.2012	80.753	0.100313	0.0301382	0.10811
296	Old World East	8	8.61619	2.46177	6.15442	temp	93.2213	57.7342	57.7342	65.2687	238.066	-1.34177	1330.21	-23.9452	671.01	24.0239	42.5062	0.0552045	0.0247739	0.0673768
297	Old World East	1	25.9868	6.11455	19.8723	trop	93.6017	7.50716	7.50716	13.4336	-383.949	26.7708	46.1466	25.2783	2835.4	65.7803	42.3591	0.104274	0.0261532	0.128312
298	Old World East	8	8.41357	2.10339	6.31018	temp	94.7931	51.5795	51.5795	43.5286	160.246	-3.69102	1318.92	-26.3895	637.718	11.2541	82.1639	0.0539194	0.0201446	0.0651777
299	Old World East	8	15.6842	1.7048	13.9794	temp	96.0468	35.7734	35.7734	33.6615	48.7043	-3.01415	889.596	-23.5502	505.787	3.67716	96.2201	0.0694652	0.0228156	0.0751542
300	Old World East	9	2.24493	1.03612	1.20881	temp	96.3291	73.9059	73.9059	117.656	126.645	-13.7387	1416.73	-33.2586	448.764	23.1088	32.3932	0.0341907	0.00894908	0.0558264
301	Old World East	9	5.68968	2.06898	3.62071	temp	96.4656	62.9448	62.9448	76.1171	233.508	-6.44141	1572.11	-31.0561	684.399	27.3299	43.2506	0.0494698	0.0267729	0.0624394
302	Old World East	2	130.475	16.3094	114.166	trop	96.5088	21.1404	21.1404	19.8407	-144.526	23.2409	288.5	11.9865	2419.65	7.1927	92.1954	0.0959498	0.0292716	0.105475
303	Old World East	9	4.16929	1.56348	2.60581	temp	96.8406	68.3494	68.3494	86.3792	203.281	-11.0552	1558.64	-33.4174	665.371	26.0824	53.1552	0.0465086	0.0208764	0.061888
304	Old World East	2	138.705	20.8408	117.864	trop	101.015	15.1199	15.1199	14.9966	235.188	26.1429	179.509	17.4748	1648.6	9.83268	78.0416	0.0995553	0.0283495	0.112146
305	Old World East	6	55.1941	5.55525	49.6389	temp	101.223	37.7376	37.7376	26.4668	44.5875	6.04097	995.327	-15.103	384.465	2.93779	85.0819	0.0830677	0.0230598	0.0897834
306	Old World East	8	8.0052	2.54711	5.45809	temp	101.424	54.9893	54.9893	54.4836	172.79	-1.40673	1328.7	-24.7628	604.35	14.0005	70.2398	0.0504512	0.02745	0.061185
307	Old World East	5	243.044	23.8208	219.223	temp	101.487	24.9767	24.9767	28.276	-188.845	15.5368	439.817	2.3894	1286.26	15.0675	80.1608	0.0980921	0.0296976	0.105524
308	Old World East	1	140.667	29.4379	111.229	trop	101.64	-0.477595	0.477595	17.2192	690.128	25.1378	38.0439	21.2533	3083.99	145.723	29.6068	0.109903	0.0333391	0.130199
309	Old World East	1	140.01	27.5333	112.476	trop	102.178	4.02826	4.02826	15.2219	791.5	25.7451	60.527	21.3327	2678.71	120.06	35.8331	0.0999162	0.0300082	0.117029
310	Old World East	5	143.959	12.6712	131.288	temp	102.74	30.5883	30.5883	32.9665	-20.5878	7.28713	731.299	-10.5282	1201.43	9.69266	87.2604	0.0895676	0.0283652	0.0954746
311	Old World East	7	8.87964	1.93738	6.94226	temp	103.083	46.8352	46.8352	39.8352	45.8759	0.961095	1342.06	-23.9455	235.333	2.40427	106.206	0.0565009	0.0222665	0.0660546
312	Old World East	2	51.8504	9.69863	42.1517	trop	103.763	18.5024	18.5024	19.3672	351.437	22.7513	244.943	12.985	2073.77	11.2822	87.2626	0.0791441	0.0292005	0.0906356
313	Old World East	2	36.8815	7.41432	29.4672	trop	104.921	12.714	12.714	15.5083	336.452	27.1075	122.15	20.2995	1958.32	6.96543	78.6515	0.0781208	0.0287549	0.0905419
314	Old World East	2	13.3756	1.9108	11.4648	trop	105.704	-10.4441	10.4441	19.2143	21.2143	26.1728	63.7752	24.57	1978.41	19.809	64.609	0.0737375	0.0201677	0.0826658
315	Old World East	7	8.69475	1.48447	7.21028	temp	106.154	37.2729	37.2729	29.0721	31.1794	8.72656	992.607	-12.3261	314.574	1.80896	90.1379	0.0679444	0.022137	0.0773753
316	Old World East	2	163.082	21.587	141.495	trop	106.304	16.6516	16.6516	19.2061	275.896	23.6134	280.127	15.1418	2126.24	22.1362	77.058	0.0939983	0.029391	0.103855
317	Old World East	8	9.36271	2.67506	6.68765	temp	106.373	51.8551	51.8551	45.6392	146.06	-2.97369	1344.56	-27.7885	592.823	7.08799	98.0781	0.0540635	0.02745	0.064709
318	Old World East	5	147.364	12.3915	134.782	temp	106.871	26.8088	26.8088	38.7585	-355.232	15.3073	658.611	1.02847	1324.01	24.5851	68.4731	0.0946173	0.0287053	0.100677
319	Old World East	5	112.558	11.3983	101.159	temp	107.868	30.0572	30.0572	46.0515	-355.049	15.9172	721.186	0.967402	1403.5	22.7088	64.8196	0.0920274	0.0274534	0.0993033
320	Old World East	2	130.073	15.8172	114.07	temp	108.786	23.8312	23.8312	23.4402	2.33834	20.2805	580.539	7.11606	1835.43	35.6225	69.482	0.10097	0.0309584	0.110679
321	Old World East	6	46.5281	4.52095	42.0071	temp	108.861	35.1582	35.1582	35.1175	3.34532	10.9256	913.85	-8.10909	774.066	6.43304	83.2414	0.0792199	0.0243846	0.0851215
322	Old World East	9	6.71043	2.29567	4.41476	temp	109.432	58.4092	58.4092	61.6364	157.238	-4.84804	1529.87	-29.9026	622.813	17.051	61.0527	0.0507864	0.0295615	0.0618234
323	Old World East	2	97.9741	18.5356	79.2178	trop	109.742	19.201	19.201	19.6793	-6.05486	23.8599	332.705	15.2729	2034.4	19.5227	72.8713	0.0876039	0.0313543	0.100765
324	Old World East	1	125.087	25.2128	99.874	trop	110.077	-7.28863	7.28863	16.1337	381.116	24.947	52.4301	20.4997	2752.04	66.6255	54.2667	0.101789	0.0306452	0.119749
325	Old World East	5	98.6053	10.3301	88.2752	temp	111.702	27.6162	27.6162	38.017	-154.532	17.1686	784.065	1.29146	1755.85	50.5231	46.8549	0.0921792	0.028418	0.0996406
326	Old World East	9	7.60742	2.28222	5.32519	temp	112.248	55.0454	55.0454	50.8547	159.753	-5.73786	1470.83	-30.8039	676.938	9.6658	91.0406	0.0533141	0.0235835	0.0660558
327	Old World East	5	71.9251	7.02171	64.9034	temp	112.261	30.9735	30.9735	44.4852	-157.657	15.3551	819.425	-1.58972	1405.86	28.1458	59.1651	0.0855261	0.0257426	0.0919939
328	Old World East	6	19.8317	2.31049	17.5212	temp	112.285	37.5688	37.5688	40.0548	29.3595	8.69167	1008.65	-12.4307	569.621	4.72765	92.076	0.0779939	0.021187	0.0854849
329	Old World East	2	107.632	14.6684	92.7729	trop	113.414	23.3427	23.3427	26.4615	124.109	21.3865	542.25	8.44011	2110.8	36.6151	65.9315	0.0956319	0.0301563	0.105984
330	Old World East	6	39.6537	4.21441	35.4393	temp	113.607	33.8783	33.8783	44.6673	22.9037	14.5768	905.69	-4.08431	838.123	14.1208	80.0135	0.0765359	0.0228909	0.0829153
331	Old World East	6	13.364	2.63981	10.7242	temp	113.856	44.0627	44.0627	45.559	46.2612	4.34698	1324.23	-20.9208	318.706	2.30288	105.082	0.0657745	0.021806	0.0765976
332	Old World East	1	187.074	37.6534	149.421	trop	114.2	0.867891	0.867891	26.576	608.945	25.2514	27.721	21.5083	3500.35	189.354	22.4287	0.117854	0.0311088	0.139739
333	Old World East	8	6.24352	1.83633	4.40719	temp	115.023	51.3699	51.3699	53.5636	113.696	-2.15259	1485.96	-29.7349	463.671	4.23531	106.04	0.0528621	0.019603	0.06672
334	Old World East	5	77.9044	9.37916	68.5253	temp	115.715	27.6168	27.6168	38.5576	129.789	18.23	776.644	2.19107	2009.2	54.0384	52.1808	0.093057	0.0306793	0.101595
335	Old World East	6	21.3811	2.81331	18.5678	temp	116.198	39.5724	39.5724	49.374	31.5124	10.1004	1090.54	-12.0213	541.874	3.11735	107.599	0.065906	0.0235408	0.072325
336	Old World East	9	2.49616	1.06978	1.42638	temp	117.045	68.9134	68.9134	62.4602	82.5791	-12.1698	1763.19	-37.6724	469.961	14.524	58.5356	0.0386401	0.0178274	0.0542496
337	Old World East	5	47.022	5.44057	41.5815	temp	117.227	31.82	31.82	51.0801	92.1201	15.8128	873.124	-1.80643	1349.56	32.9713	61.5563	0.0810192	0.0281816	0.0879326
338	Old World East	5	78.3153	9.64184	68.4767	temp	117.968	26.0754	26.0754	47.5431	169.245	18.6955	629.963	4.33262	1910.55	46.3835	56.3496	0.0988614	0.0309688	0.108421
339	Old World East	6	19.84	2.69669	17.1433	temp	118.139	36.3458	36.3458	62.2975	34.2262	13.3963	970.666	-5.80288	678.057	7.99371	100.082	0.0707767	0.0271893	0.0776331
340	Old World East	9	4.62949	1.54316	3.08633	temp	118.164	55.2926	55.2926	57.852	147.197	-6.57784	1623.3	-34.2893	689.342	6.65792	95.9673	0.0470638	0.0156078	0.0627919
341	Old World East	9	4.72039	1.51727	3.20312	temp	119.077	63.2276	63.2276	64.8908	99.1985	-8.41927	1814.82	-36.0001	423.196	11.7036	59.228	0.0473945	0.0208764	0.0599557
342	Old World East	6	25.6105	3.4014	22.2091	temp	119.439	32.9774	32.9774	63.4094	103.082	15.3999	881.06	-1.99941	1069	26.4553	69.7434	0.0723594	0.0312969	0.0786482
343	Old World East	5	80.6055	8.95617	71.6493	temp	120.137	29.2808	29.2808	65.4574	45.1216	16.7627	780.379	0.785436	1810.97	53.1	47.8563	0.0947834	0.0295163	0.102942
344	Old World East	4	181.428	26.7645	154.664	temp	120.959	23.7483	23.7483	47.3479	47.7106	19.6246	384.435	10.173	3091.69	77.8253	66.7259	0.0885367	0.0299903	0.0986681
345	Old World East	1	152.006	28.6554	123.161	trop	121.295	-2.10407	2.10407	22.922	373.056	23.8103	43.025	20.3057	2901.25	126.37	32.7957	0.11584	0.0320008	0.135347
346	Old World East	3	14.8374	4.52932	10.3081	temp	122.178	-25.4661	25.4661	28.171	13.5629	22.7411	504.139	8.95117	394.244	6.57564	71.2641	0.064902	0.0247471	0.0825458
347	Old World East	9	2.37144	1.5091	0.862341	temp	122.491	55.8998	55.8998	59.5558	136.136	-6.40525	1661.77	-34.2557	764.373	7.4244	93.5647	0.0381587	0.0112068	0.0853244
348	Old World East	6	18.7723	3.87058	14.9017	temp	122.612	41.2978	41.2978	70.7285	83.1827	8.34606	1183.5	-16.2522	696.965	5.62071	102.218	0.0616989	0.0229252	0.07177
349	Old World East	1	196	36.9328	159.067	trop	122.874	11.7474	11.7474	23.4617	-250.821	25.4228	86.0846	21.1899	2777.91	90.7253	49.6991	0.117751	0.0318554	0.137718
350	Old World East	2	80.8475	15.9305	64.9169	trop	123.081	-8.63369	8.63369	19.1813	109.285	24.8688	75.1722	20.9056	1771.15	23.4131	75.8361	0.111379	0.0303267	0.131269
351	Old World East	8	4.48848	1.79539	2.69309	temp	123.163	54.1561	54.1561	60.6397	126.198	-3.82041	1622.96	-31.7783	615.752	6.02678	93.887	0.0433675	0.0156078	0.061874
352	Old World East	5	19.1184	3.78582	15.3326	temp	126.187	43.6733	43.6733	56.9965	191.349	5.07389	1307.74	-21.7975	666.375	6.33225	101.731	0.0594542	0.0248976	0.0679868
353	Old World East	5	57.6459	9.35811	48.2878	temp	127.461	38.5112	38.5112	98.7582	304.898	9.09578	1007.92	-12.64	1233.74	19.6873	89.4621	0.0775486	0.0267549	0.0873923
354	Old World East	8	13.794	3.36007	10.4339	temp	127.752	47.8665	47.8665	55.044	191.499	1.89764	1465.75	-26.2156	589.162	5.23753	99.1725	0.0587804	0.0188779	0.0716304
355	Old World East	1	166.658	29.9399	136.719	trop	127.99	-1.42062	1.42062	18.5553	438.57	24.519	36.988	22.1239	3165.54	174.904	23.5759	0.122803	0.0341635	0.142214
356	Old World East	9	8.05094	2.01273	6.0382	temp	128.233	54.7972	54.7972	53.7473	133.416	-4.87097	1630.92	-32.0331	743.727	6.874	88.0923	0.0547113	0.019603	0.0664141
357	Old World East	8	9.04408	2.21488	6.82921	temp	129.43	51.6542	51.6542	48.0649	174.72	-1.75177	1625.21	-31.1391	670.759	5.79856	90.4714	0.0565194	0.0183013	0.0689145
358	Old World East	9	5.2744	1.58232	3.69208	temp	129.867	59.3785	59.3785	44.8441	101.605	-8.36814	1847.02	-37.0796	602.446	11.863	71.5231	0.0510686	0.0138736	0.0670094
359	Old World East	3	17.7816	5.87282	11.9088	trop	133.365	-19.4143	19.4143	32.9803	10.0869	25.1922	451.686	11.5839	611.24	2.33988	93.8966	0.0740984	0.0264336	0.0976043
360	Old World East	8	9.12715	2.71873	6.40843	temp	134.248	50.1641	50.1641	35.6843	257.964	-1.55602	1517.99	-29.5789	836.349	10.8765	78.8267	0.0567871	0.020131	0.0723381
361	Old World East	3	47.5568	13.0156	34.5413	temp	135.827	-30.1045	30.1045	32.9513	7.2392	19.5651	545.779	6.34521	244.601	10.3766	35.3994	0.0848536	0.0283345	0.105878
362	Old World East	8	15.4914	3.28053	12.2109	temp	136.166	47.1057	47.1057	51.6687	316.024	0.935722	1357.94	-25.4233	868.053	16.4824	66.1963	0.0639538	0.0200558	0.0757473
363	Old World East	8	7.23913	2.66705	4.57208	temp	136.484	53.3915	53.3915	32.9144	196.388	-3.39524	1467.32	-28.7849	804.447	15.9212	62.1836	0.0539755	0.0239936	0.0714649
364	Old World East	9	4.29858	1.49516	2.80342	temp	136.586	58.4408	58.4408	25.6622	115.915	-8.87223	1728.29	-36.0656	611.854	11.0081	69.2863	0.0503753	0.0156078	0.068918
365	Old World East	5	151.915	19.573	132.342	temp	138.029	37.6021	37.6021	81.5775	638.326	11.2503	819.662	-4.8801	2070.75	82.9879	40.2572	0.0839492	0.0316986	0.0916769
366	Old World East	9	2.43642	1.21821	1.21821	temp	138.078	71.2458	71.2458	44.5335	35.7101	-13.5308	1597.47	-36.3341	347.141	11.9041	52.3881	0.0354328	0.016559	0.0543066
367	Old World East	9	2.95509	1.2168	1.73829	temp	138.134	66.102	66.102	16.4229	50.8703	-13.4104	1816.39	-38.7441	441.071	8.5788	82.2767	0.0447992	0.016559	0.0645673
368	Old World East	1	237.656	52.4365	185.219	trop	140.832	-5.34595	5.34595	24.9923	306.379	23.467	43.8073	19.8919	3520.4	192.407	28.4418	0.132417	0.0346754	0.160088
369	Old World East	8	12.9933	3.46489	9.52845	temp	142.692	48.7933	48.7933	52.2966	285.358	0.799355	1072.39	-18.4548	1087.22	42.3194	40.7122	0.0618527	0.0250483	0.0752362
370	Old World East	8	9.71041	3.08968	6.62074	temp	142.736	52.0906	52.0906	23.8102	232.577	-0.941827	1180.32	-21.7878	873.184	38.3116	39.146	0.0563739	0.0271086	0.0700311
371	Old World East	6	31.5451	10.2662	21.2789	temp	144.308	-36.8575	36.8575	26.0878	-37.0269	13.8304	432.04	4.58744	643.426	33.0521	25.8989	0.0700277	0.0308396	0.0889342
372	Old World East	2	69.4161	19.5584	49.8578	trop	144.548	-22.5737	22.5737	35.0691	-47.565	23.2217	453.583	10.636	641.833	11.7884	73.9253	0.0886811	0.0295839	0.111864
373	Old World East	5	23.5746	9.09899	14.4757	temp	146.601	-41.9428	41.9428	15.7874	231.427	10.4691	279.62	3.81419	1281.53	59.1124	25.2656	0.0717833	0.0312265	0.0972761
374	Old World East	6	39.4536	13.0383	26.4153	temp	147.019	-32.1803	32.1803	30.9364	-48.4356	17.3202	548.528	4.9572	538.672	28.5378	22.652	0.078615	0.0284896	0.103356
375	Old World East	5	14.3702	3.72559	10.6446	temp	148.5	45.5131	45.5131	66.5	607.301	3.96456	617.022	-6.21619	1244.72	55.5065	29.2313	0.0573949	0.0210839	0.0701038
376	Old World East	9	7.18623	2.57967	4.60655	temp	149.965	60.5683	60.5683	16.8835	118.688	-7.61887	1422.03	-29.2296	747.937	21.2581	55.788	0.0521388	0.0305068	0.0642528
377	Old World East	1	93.1867	22.1771	71.0095	trop	150.627	-4.9369	4.9369	19.3212	168.464	24.2041	34.5014	22.1587	3666.04	227.838	20.2098	0.116212	0.0304113	0.143009
378	Old World East	9	3.0207	1.51035	1.51035	temp	151.84	66.8119	66.8119	18.6473	14.994	-11.4764	1792.5	-37.2016	405.244	11.8179	59.7701	0.0338036	0.0156078	0.0519995
379	Old World East	9	3.15886	1.67234	1.48652	temp	152.291	63.0552	63.0552	14.4997	34.679	-11.0902	1738.86	-36.1265	524.461	15.3661	63.2377	0.0375136	0.0246372	0.0519995
380	Old World East	8	6.03456	3.14846	2.88609	temp	154.563	49.3006	49.3006	-0.601415	435.677	2.39958	467.242	-4.95645	1736.9	93.6017	25.5294	0.0509667	0.0295935	0.0742829
381	Old World East	1	100.071	25.839	74.2324	trop	158.34	-8.14793	8.14793	16.958	-267.327	25.0755	35.8268	23.1893	3826.44	249.696	15.5907	0.100648	0.0292648	0.125496
382	Old World East	8	9.57946	3.31597	6.26349	temp	159.321	56.0455	56.0455	-2.12309	221.04	-2.18412	1019.83	-19.2846	1098.3	49.1721	40.083	0.0552321	0.0281611	0.0695638
383	Old World East	1	83.0615	17.0323	66.0292	trop	160.792	-17.4639	17.4639	16.706	-386.937	24.032	2648.75	90.5744	2648.75	90.5744	47.3108	0.0989088	0.029907	0.116708
384	Old World East	9	2.72127	1.63276	1.08851	temp	163.64	65.9516	65.9516	11.6441	20.8747	-10.7303	1600.05	-34.1678	433.5	15.5992	53.3639	0.0352524	0.0245476	0.0513096
385	Old World East	2	73.0625	24.2764	48.7861	trop	165.672	-21.2946	21.2946	21.6571	262.294	22.0908	218.514	16.3169	1809.09	61.1414	49.8796	0.0792372	0.0282073	0.10463
386	Old World East	1	13.3092	3.75387	9.5553	trop	166.224	-10.9921	10.9921	14.8191	-1195.4	26.3327	35.691	24.9911	4458.43	275.678	12.9822	0.092081	0.0205468	0.120184
387	Old World East	1	60.4329	16.0829	44.3499	trop	167.706	-16.2022	16.2022	17.3154	-510.561	24.1646	104.799	21.6329	2647.6	112.98	38.4724	0.0961939	0.0295562	0.120359
388	Old World East	5	16.6951	5.79219	10.903	temp	167.927	-50.9924	50.9924	31.2184	157.816	7.29493	124.882	5.00689	1264.86	92.7777	9.13651	0.0673023	0.0279676	0.0881988
389	Old World East	9	3.52727	1.9596	1.56768	temp	169.093	63.6768	63.6768	0.877843	39.1555	-6.95084	1408.43	-28.1138	538.833	24.6297	42.3005	0.0382538	0.0229877	0.0573364
390	Old World East	5	39.7342	14.4663	25.2679	temp	170.48	-44.0221	44.0221	27.7039	137.107	7.95732	357.545	-0.945021	1928.55	123.244	14.2218	0.0662759	0.0293895	0.0873941
391	Old World East	9	5.2169	2.31862	2.89828	temp	171.043	62.1971	62.1971	-6.99047	33.8575	-6.73165	1236.43	-25.6871	716.854	33.051	39.0192	0.0446928	0.0295935	0.0567723
392	Old World East	5	43.4846	15.8126	27.672	temp	175.727	-38.5776	38.5776	26.0691	472.208	12.6854	313.112	5.30791	1549.81	95.7334	18.8087	0.0755896	0.0282288	0.102653

## Sheet: heading
Column	Description
ID	ID of geographic unit
Longitudinal division	longitudinal segment
Whittaker.biome	code for Whittaker.biome (see Figure 4 for full names)
SD_all	species density of all ferns
SD.old.clade	species density of non-polypod ferns
SD.Polypodiales	species density of polypod ferns
trop-temp	trop = tropical; temp - temperate
long	longitude
lat	latitude
lat_abs	absolute latitude
tempAnomaly_Mean	temperature anomaly
precAnomaly_Mean	precipitation anomaly
bio1	mean annual temperature
bio4	temperature seasonality
bio6	minimum temperature of the coldest month
bio12	annual precipitation
bio14	precipitation during the driest month
bio15	precipitation seasonality
MDR_all	mean diversification rate of all ferns
MDR_old	mean diversification rate of non-polypod ferns
MDR_polypod	mean diversification rate of polypod ferns
